# Supplementary material for: Successful Tuberculosis Treatment Outcomes among HIV/TB Coinfected Patients Down-Referred from a District Hospital to Primary Health Clinics in Rural South Africa
Source: PLoS One. 2015 May 19;10(5):e0127024. doi: 10.1371/journal.pone.0127024 (PMC4438008; doi:10.1371/journal.pone.0127024)
Supplement: S1 File — This file contains the dataset of n = 657 patients initiating TB treatment between January 1, 2012 and June 30, 2013 at the Church of Scotland District Hospital clinic discussed in this manuscript. (XLS) [file pone.0127024.s001.xls]

## Sheet: Data Dictionary
Data Dictionary			"#NULL!" and "?" and "#VALUE!"=Missing/blank
Column	Variable	Description	Coding
A	Patient_ID	Patient ID Number	First 2 digits = year, last 4 digits = patient number
B	Age	Patient's age in years
C	Gender	Patient's gender	0=Male, 1=Female
D	New_TB_Case	New TB Case vs. past treatment	1=New, 0=Previously treated
E	Pulmonary_TB	Pulmonary TB vs Extrapulmonary	1=Pulmonary TB, 0=Extrapulmonary TB
F	AFB_Positive_Ever	AFB positive at any point	1=Positive AFB at some point in Rx, 0=Never had positive AFB
G	Culture_Positive_Ever	Culture positive at any point	1=Positive Culture at some point in Rx, 0=Never had positive Culture
H	GXP_Result	Result of GeneXpert	1=MTB Observed, 0=MTB Not Observed
I	Micro_Conf	Microbiological Confirmation with either AFB, Culture or GXP	1=Microbiologically Confirmed, 0=Not Microbiologically Confirmed
J	Other_Basis_Dx	Other Basis of Diagnosis	1=X-ray, 2=Aspiration/Biopsy, 3=CSF, 4=Skin Test
K	CD4	CD4 Count at TB Treatment Initiation
L	ART_Status	ART Status at TB Treatment Initiation	1=On ART at time of TB Rx Initiation, 0=Not on ART at time of TB Rx Initiation
M	COSH_PHC	Place of TB Rx Treatment Completion	1=Stayed at COSH, 2=Moved to PHC
N	Rx_Outcome	Final TB Treatment Outcome - All Categories	1=Cured, 2=Treatment Completed, 3=Died, 4=Defaulted, 5=Lost, 6=Treatment Stopped due to A/E, 7=Treatment Failure
O	Rx_Outcome_2	Final TB Treatment Outcome, combining Cured/Treatment Completed categories and DF/Lost categories	1=Cured or Completed Treatment, 2=Died, 3=Defaulted or Lost, 4=Treatment Stopped due to A/E, 5=Failed Treatment
P	Time_to_Move	Time between initiating TB treatment and being down-referred	Days
Q	Time_to_Link	Time between being down-referred and ariving at PHC	Days

## Sheet: Coded Data
Number	Age	Gender	New_TB_Case	Pulmonary_TB	AFB_Positive_Ever	Culture_Positive_Ever	GXP_Result	Micro_Conf	Other_Basis_Dx	CD4	ART_status	COSH_PHC	Rx_Outcome	Rx_Outcome_2	Time_To_Move	Time_To_Link
1	42	0	1	1	0	#NULL!	#NULL!	0	1	33	1	1	3	2	#NULL!	#NULL!
2	80	0	1	1	0	#NULL!	#NULL!	0	1	0	0	2	2	1	15	2
3	38	1	1	1	0	#NULL!	#NULL!	0	1	119	1	1	2	1	#NULL!	#NULL!
4	37	0	1	1	0	#NULL!	#NULL!	0	1	126	1	1	2	1	#NULL!	#NULL!
5	26	1	1	1	0	#NULL!	#NULL!	0	1	91	0	2	2	1	19	#NULL!
6	0.916667	1	1	1	#NULL!	#NULL!	#NULL!	0	1	0	0	1	2	1	#NULL!	#NULL!
7	22	0	1	1	1	#NULL!	#NULL!	1	#NULL!	2	0	2	5	3	50	#NULL!
8	36	0	1	1	0	#NULL!	#NULL!	0	1	140	0	1	2	1	#NULL!	#NULL!
9	0.25	0	1	1	1	1	#NULL!	1	#NULL!	510	1	1	2	1	#NULL!	#NULL!
10	25	0	0	1	0	#NULL!	#NULL!	0	1	13	0	2	2	1	90	7
11	37	0	1	0	0	#NULL!	#NULL!	0	1	99	1	1	2	1	#NULL!	#NULL!
12	26	0	1	0	0	#NULL!	#NULL!	0	1	50	0	1	2	1	#NULL!	#NULL!
13	55	0	0	1	0	#NULL!	#NULL!	0	1	185	0	1	3	2	#NULL!	#NULL!
14	0.58	1	1	1	#NULL!	#NULL!	#NULL!	0	1	1500	0	1	2	1	#NULL!	#NULL!
15	0.58	0	1	1	#NULL!	#NULL!	#NULL!	0	1	1442	0	1	2	1	#NULL!	#NULL!
16	50	0	1	1	0	#NULL!	#NULL!	0	1	111	0	1	2	1	#NULL!	#NULL!
17	36	0	1	1	0	#NULL!	#NULL!	0	1	105	1	2	2	1	13	26
18	31	0	0	1	0	1	#NULL!	1	1	152	1	2	5	3	196	#NULL!
19	14	0	0	1	0	#NULL!	#NULL!	0	1	46	0	1	2	1	#NULL!	#NULL!
20	34	1	1	#NULL!	0	#NULL!	#NULL!	0	1	14	0	1	2	1	#NULL!	#NULL!
21	2	0	1	1	#NULL!	0	#NULL!	0	1	1301	0	1	2	1	#NULL!	#NULL!
22	32	1	0	1	0	0	#NULL!	0	1	32	0	2	2	1	55	7
23	48	1	1	1	0	#NULL!	#NULL!	0	1	42	0	1	2	1	#NULL!	#NULL!
24	31	0	1	1	0	#NULL!	#NULL!	0	1	71	0	1	2	1	#NULL!	#NULL!
25	24	1	1	1	0	#NULL!	#NULL!	0	1	125	0	1	2	1	#NULL!	#NULL!
26	48	0	1	1	0	0	#NULL!	0	#NULL!	96	0	1	2	1	#NULL!	#NULL!
27	31	0	1	1	1	#NULL!	#NULL!	1	#NULL!	33	1	1	1	1	#NULL!	#NULL!
28	39	1	1	0	0	#NULL!	#NULL!	0	1	297	0	1	4	3	#NULL!	#NULL!
29	45	0	1	1	0	#NULL!	#NULL!	0	1	449	0	1	2	1	#NULL!	#NULL!
30	28	0	1	1	0	#NULL!	#NULL!	0	1	53	0	1	3	2	#NULL!	#NULL!
31	35	0	1	1	1	#NULL!	#NULL!	1	#NULL!	70	0	1	1	1	#NULL!	#NULL!
32	62	1	1	1	0	#NULL!	#NULL!	0	1	205	0	1	4	3	#NULL!	#NULL!
33	29	1	0	1	1	#NULL!	#NULL!	1	#NULL!	267	1	1	1	1	#NULL!	#NULL!
34	46	1	1	1	#NULL!	#NULL!	#NULL!	0	1	202	0	2	2	1	0	28
35	53	1	0	1	0	0	#NULL!	0	1	67	0	2	2	1	145	#NULL!
36	43	0	0	1	0	#NULL!	#NULL!	0	1	113	0	1	3	2	#NULL!	#NULL!
37	42	0	1	#NULL!	0	#NULL!	#NULL!	0	2	42	0	1	2	1	#NULL!	#NULL!
38	34	0	0	1	#NULL!	#NULL!	#NULL!	0	1	30	0	1	3	2	#NULL!	#NULL!
39	37	1	1	1	0	#NULL!	#NULL!	0	1	721	1	1	2	1	#NULL!	#NULL!
40	56	1	1	1	0	0	#NULL!	0	1	243	0	1	2	1	#NULL!	#NULL!
41	44	0	1	1	0	#NULL!	#NULL!	0	1	47	1	2	2	1	74	#NULL!
42	41	0	1	1	0	#NULL!	#NULL!	0	1	242	0	1	2	1	#NULL!	#NULL!
43	26	1	1	1	0	0	#NULL!	0	1	375	0	1	2	1	#NULL!	#NULL!
44	32	0	1	1	0	#NULL!	#NULL!	0	1	133	0	1	2	1	#NULL!	#NULL!
45	7	1	1	1	#NULL!	#NULL!	#NULL!	0	1	600	0	1	2	1	#NULL!	#NULL!
46	25	1	1	1	0	#NULL!	#NULL!	0	1	72	1	1	2	1	#NULL!	#NULL!
47	29	0	1	1	0	#NULL!	#NULL!	0	1	50	0	2	2	1	0	7
48	2	0	0	1	#NULL!	#NULL!	#NULL!	0	1	2988	0	1	2	1	#NULL!	#NULL!
49	24	0	0	0	0	#NULL!	#NULL!	0	#NULL!	146	0	1	2	1	#NULL!	#NULL!
50	33	0	0	1	0	#NULL!	#NULL!	0	1	63	0	2	2	1	110	35
51	27	0	1	1	0	#NULL!	#NULL!	0	1	23	0	1	2	1	#NULL!	#NULL!
52	11	1	1	1	0	#NULL!	#NULL!	0	1	542	0	1	2	1	#NULL!	#NULL!
53	8	0	1	1	0	#NULL!	#NULL!	0	1	#NULL!	0	2	2	1	14	33
54	41	0	1	1	0	#NULL!	#NULL!	0	1	25	1	1	2	1	#NULL!	#NULL!
55	39	1	1	1	0	#NULL!	#NULL!	0	1	126	1	2	2	1	0	0
56	38	1	0	0	0	#NULL!	#NULL!	0	1	76	1	1	3	2	#NULL!	#NULL!
57	33	0	1	1	0	#NULL!	#NULL!	0	1	240	0	2	2	1	167	#NULL!
58	33	0	1	1	1	#NULL!	#NULL!	1	1	130	0	1	1	1	#NULL!	#NULL!
59	62	0	1	1	0	#NULL!	#NULL!	0	1	400	0	2	2	1	0	16
60	3	0	1	1	#NULL!	#NULL!	#NULL!	0	1	#NULL!	0	1	2	1	#NULL!	#NULL!
61	27	0	1	0	0	#NULL!	#NULL!	0	1	238	0	2	2	1	151	37
62	40	1	1	1	0	#NULL!	#NULL!	0	3	34	0	2	2	1	120	5
63	31	0	0	1	0	#NULL!	#NULL!	0	1	140	0	2	4	3	98	0
64	30	1	0	1	1	#NULL!	#NULL!	1	2	9	1	1	2	1	#NULL!	#NULL!
65	39	0	0	0	0	#NULL!	#NULL!	0	1	194	0	2	2	1	153	28
66	38	1	1	1	0	#NULL!	#NULL!	0	1	509	1	2	2	1	0	8
67	32	0	1	1	0	#NULL!	#NULL!	0	1	105	0	2	2	1	91	0
68	40	1	1	1	0	#NULL!	#NULL!	0	#NULL!	236	1	1	1	1	#NULL!	#NULL!
69	31	1	1	1	0	#NULL!	#NULL!	0	1	175	0	1	2	1	#NULL!	#NULL!
70	30	1	1	1	0	#NULL!	#NULL!	0	1	60	0	2	2	1	123	10
71	32	0	1	1	0	#NULL!	#NULL!	0	1	122	0	2	2	1	130	1
72	44	1	0	0	0	0	#NULL!	0	2	184	1	1	2	1	#NULL!	#NULL!
73	56	1	0	1	0	0	#NULL!	0	1	234	1	2	1	1	267	3
74	34	1	1	1	0	#NULL!	#NULL!	0	1	4	0	1	2	1	#NULL!	#NULL!
75	14	1	0	1	0	0	#NULL!	0	1	313	0	1	2	1	#NULL!	#NULL!
76	44	0	1	1	0	#NULL!	#NULL!	0	1	197	0	1	2	1	#NULL!	#NULL!
77	27	1	0	0	0	0	#NULL!	0	#NULL!	84	1	1	3	2	#NULL!	#NULL!
78	11	0	0	1	0	0	#NULL!	0	1	24	1	1	2	1	#NULL!	#NULL!
79	30	1	0	1	0	0	#NULL!	0	1	58	1	1	2	1	#NULL!	#NULL!
80	38	0	1	0	0	#NULL!	#NULL!	0	1	130	0	2	5	3	259	#NULL!
81	30	0	1	1	0	#NULL!	#NULL!	0	1	334	0	2	4	3	0	7
82	6	1	0	1	0	#NULL!	#NULL!	0	#NULL!	264	0	1	4	3	#NULL!	#NULL!
83	19	1	0	1	0	0	#NULL!	0	1	171	1	1	2	1	#NULL!	#NULL!
84	45	1	1	1	0	#NULL!	#NULL!	0	#NULL!	106	0	2	2	1	118	35
85	12	1	1	1	0	0	#NULL!	0	1	96	0	1	2	1	#NULL!	#NULL!
86	34	0	1	1	0	0	#NULL!	0	1	120	0	1	2	1	#NULL!	#NULL!
87	1.5	1	0	1	#NULL!	#NULL!	#NULL!	0	1	566	0	1	2	1	#NULL!	#NULL!
88	27	1	1	1	0	#NULL!	#NULL!	0	1	140	0	1	2	1	#NULL!	#NULL!
89	9	0	0	1	0	#NULL!	#NULL!	0	1	1101	0	1	2	1	#NULL!	#NULL!
90	4	0	1	1	#NULL!	#NULL!	#NULL!	0	1	182	0	1	4	3	#NULL!	#NULL!
91	47	1	0	1	0	#NULL!	#NULL!	0	1	43	0	2	2	1	0	#NULL!
92	29	1	1	1	0	#NULL!	#NULL!	0	1	131	0	1	2	1	#NULL!	#NULL!
93	40	0	1	1	0	#NULL!	#NULL!	0	1	190	0	2	2	1	132	#NULL!
94	27	0	1	0	0	#NULL!	#NULL!	0	1	174	0	1	2	1	#NULL!	#NULL!
95	31	0	1	1	0	#NULL!	#NULL!	0	1	62	0	1	4	3	#NULL!	#NULL!
96	41	0	1	1	0	#NULL!	#NULL!	0	1	328	0	2	2	1	70	0
97	25	0	1	1	0	#NULL!	#NULL!	0	1	84	0	2	2	1	140	28
98	50	0	0	0	0	0	#NULL!	0	1	84	0	2	1	1	37	7
99	2	1	0	1	#NULL!	#NULL!	#NULL!	0	1	631	0	2	2	1	254	#NULL!
100	47	0	0	1	0	0	#NULL!	0	1	123	0	2	2	1	231	1
101	44	1	1	1	0	0	#NULL!	0	1	552	0	1	2	1	#NULL!	#NULL!
102	48	0	0	1	0	0	#NULL!	0	1	52	1	1	2	1	#NULL!	#NULL!
103	30	1	1	1	1	#NULL!	#NULL!	1	#NULL!	94	1	1	1	1	#NULL!	#NULL!
104	32	1	1	1	0	#NULL!	#NULL!	0	1	159	0	1	2	1	#NULL!	#NULL!
105	22	1	1	1	0	1	#NULL!	1	1	183	0	1	1	1	#NULL!	#NULL!
106	52	1	1	1	0	#NULL!	#NULL!	0	1	38	0	2	5	3	174	#NULL!
107	32	1	0	1	0	0	#NULL!	0	1	259	1	1	2	1	#NULL!	#NULL!
108	23	1	1	1	0	#NULL!	#NULL!	0	1	200	0	1	2	1	#NULL!	#NULL!
109	28	1	1	1	0	#NULL!	#NULL!	0	1	89	1	1	2	1	#NULL!	#NULL!
110	51	0	1	1	0	1	#NULL!	1	1	99	0	1	2	1	#NULL!	#NULL!
111	46	1	1	1	0	#NULL!	#NULL!	0	1	237	0	2	2	1	118	#VALUE!
112	48	0	1	1	0	#NULL!	#NULL!	0	1	162	0	1	2	1	#NULL!	#NULL!
113	32	0	1	0	0	0	#NULL!	0	1	138	0	1	2	1	#NULL!	#NULL!
114	44	1	1	1	0	0	#NULL!	0	1	126	0	1	2	1	#NULL!	#NULL!
115	31	1	1	1	0	#NULL!	#NULL!	0	1	76	1	2	2	1	29	#NULL!
116	32	1	1	1	0	0	#NULL!	0	1	44	0	2	2	1	154	2
117	30	1	1	1	0	0	#NULL!	0	1	366	1	2	5	3	149	#NULL!
118	50	1	1	0	0	#NULL!	#NULL!	0	1	36	1	1	2	1	#NULL!	#NULL!
119	8	1	1	1	0	#NULL!	#NULL!	0	1	514	0	1	2	1	#NULL!	#NULL!
120	45	1	1	1	0	0	#NULL!	0	1	432	1	1	2	1	#NULL!	#NULL!
121	27	1	1	1	0	0	#NULL!	0	1	20	1	1	2	1	#NULL!	#NULL!
122	51	0	1	1	0	0	#NULL!	0	1	349	1	1	2	1	#NULL!	#NULL!
123	39	0	0	1	0	#NULL!	#NULL!	0	1	53	0	2	2	1	97	1
124	46	0	1	1	0	0	#NULL!	0	1	350	0	2	2	1	#NULL!	#NULL!
125	38	1	1	1	#NULL!	#NULL!	#NULL!	0	1	174	1	2	2	1	23	0
126	27	1	1	1	0	0	#NULL!	0	1	142	0	1	2	1	#NULL!	#NULL!
127	27	1	1	1	0	#NULL!	#NULL!	0	1	81	0	1	2	1	#NULL!	#NULL!
128	30	0	1	1	0	0	#NULL!	0	1	19	0	1	2	1	#NULL!	#NULL!
129	14	0	0	1	0	0	#NULL!	0	1	253	1	1	2	1	#NULL!	#NULL!
130	37	1	1	1	0	0	#NULL!	0	1	205	0	2	2	1	126	3
131	53	0	0	1	0	0	#NULL!	0	1	96	0	2	2	1	126	#NULL!
132	42	0	1	0	0	0	#NULL!	0	1	128	1	2	2	1	90	9
133	36	0	1	1	0	#NULL!	#NULL!	0	1	240	0	2	2	1	40	14
134	9	1	1	1	0	1	#NULL!	1	1	55	0	1	1	1	#NULL!	#NULL!
135	0.83	0	1	1	#NULL!	#NULL!	#NULL!	0	1	768	1	1	4	3	#NULL!	#NULL!
136	27	0	1	1	0	#NULL!	#NULL!	0	1	23	0	1	2	1	#NULL!	#NULL!
137	47	0	0	1	0	0	#NULL!	0	1	37	0	1	3	2	#NULL!	#NULL!
138	54	0	0	1	0	0	#NULL!	0	1	48	1	2	2	1	0	6
139	28	0	1	1	0	0	#NULL!	0	1	150	0	1	2	1	#NULL!	#NULL!
140	32	0	0	1	1	1	#NULL!	1	1	94	0	1	1	1	#NULL!	#NULL!
141	35	0	0	1	0	1	#NULL!	1	1	58	0	1	1	1	#NULL!	#NULL!
142	36	0	0	1	0	0	#NULL!	0	1	8	1	1	2	1	#NULL!	#NULL!
143	64	1	0	0	0	0	#NULL!	0	2	310	1	1	2	1	#NULL!	#NULL!
144	38	0	1	1	0	0	#NULL!	0	1	296	0	1	2	1	#NULL!	#NULL!
145	28	1	1	1	0	0	#NULL!	0	1	213	0	2	2	1	0	1
146	26	1	1	1	0	#NULL!	#NULL!	0	1	29	0	1	2	1	#NULL!	#NULL!
147	34	1	0	1	0	1	#NULL!	1	1	157	1	1	1	1	#NULL!	#NULL!
148	43	1	1	0	0	#NULL!	#NULL!	0	1	349	0	2	2	1	61	10
149	24	1	1	1	0	#NULL!	#NULL!	0	1	267	0	2	5	3	0	#NULL!
150	40	0	1	1	0	0	#NULL!	0	1	130	0	1	2	1	#NULL!	#NULL!
151	38	0	1	1	0	#NULL!	#NULL!	0	1	149	1	1	3	2	#NULL!	#NULL!
152	41	1	0	1	0	#NULL!	#NULL!	0	1	127	0	2	2	1	139	#NULL!
153	49	1	1	1	0	#NULL!	#NULL!	0	1	298	1	2	2	1	20	-11
154	50	0	1	1	0	1	#NULL!	1	1	124	0	1	1	1	#NULL!	#NULL!
155	39	0	0	1	0	0	#NULL!	0	1	5	0	2	1	1	146	0
156	12	1	1	1	0	#NULL!	#NULL!	0	1	605	0	1	2	1	#NULL!	#NULL!
157	12	0	0	1	0	#NULL!	#NULL!	0	1	40	1	1	2	1	#NULL!	#NULL!
158	42	0	1	1	0	#NULL!	#NULL!	0	1	56	0	2	2	1	88	28
159	39	1	1	1	0	#NULL!	#NULL!	0	1	135	0	2	2	1	0	5
160	38	0	1	1	0	#NULL!	#NULL!	0	1	229	0	2	2	1	75	28
161	37	1	1	1	0	#NULL!	#NULL!	0	1	791	1	2	2	1	0	4
162	37	0	0	1	0	0	#NULL!	0	1	335	0	2	2	1	185	29
163	10	0	1	1	0	0	#NULL!	0	1	193	1	1	2	1	#NULL!	#NULL!
164	25	0	1	1	0	0	#NULL!	0	1	24	0	1	2	1	#NULL!	#NULL!
165	35	0	1	1	0	0	#NULL!	0	1	49	0	1	3	2	#NULL!	#NULL!
166	31	0	1	1	1	0	#NULL!	0	1	27	0	1	3	2	#NULL!	#NULL!
167	34	0	0	1	0	0	#NULL!	0	1	72	0	1	3	2	#NULL!	#NULL!
168	46	1	1	1	0	#NULL!	#NULL!	0	1	288	0	2	2	1	121	#NULL!
169	38	0	0	1	0	#NULL!	#NULL!	0	1	26	1	1	2	1	#NULL!	#NULL!
170	35	1	1	1	0	#NULL!	#NULL!	0	1	310	0	2	2	1	0	1
171	34	1	1	1	0	#NULL!	#NULL!	0	1	196	1	1	2	1	#NULL!	#NULL!
172	46	0	0	1	0	#NULL!	#NULL!	0	1	151	0	1	2	1	#NULL!	#NULL!
173	27	1	1	1	0	0	#NULL!	0	1	226	0	1	2	1	#NULL!	#NULL!
174	38	1	0	0	0	#NULL!	#NULL!	0	1	180	1	2	2	1	104	-16
175	46	0	1	0	0	#NULL!	#NULL!	0	#NULL!	36	0	1	3	2	#NULL!	#NULL!
176	66	0	1	1	0	0	#NULL!	0	1	77	0	1	4	3	#NULL!	#NULL!
177	37	1	1	1	0	0	#NULL!	0	1	278	1	2	5	3	0	#NULL!
178	2	1	1	1	0	#NULL!	#NULL!	0	1	752	0	1	2	1	#NULL!	#NULL!
179	29	0	1	1	0	#NULL!	#NULL!	0	1	35	0	1	2	1	#NULL!	#NULL!
180	44	0	1	1	0	#NULL!	#NULL!	0	1	135	0	1	2	1	#NULL!	#NULL!
181	32	1	0	1	0	0	#NULL!	0	1	167	1	1	2	1	#NULL!	#NULL!
182	38	0	0	1	0	0	#NULL!	0	1	126	0	2	2	1	0	5
183	20	1	1	1	0	#NULL!	#NULL!	0	1	337	0	2	2	1	62	27
184	48	0	0	0	0	#NULL!	#NULL!	0	1	600	0	1	2	1	#NULL!	#NULL!
185	33	0	1	1	0	#NULL!	#NULL!	0	1	12	0	2	1	1	82	-5
186	31	1	1	1	0	0	#NULL!	0	1	493	1	2	2	1	168	13
187	31	1	1	0	0	0	#NULL!	0	#NULL!	25	1	1	2	1	#NULL!	#NULL!
188	36	0	1	1	0	0	#NULL!	0	1	187	0	1	4	3	#NULL!	#NULL!
189	46	0	0	1	0	0	#NULL!	0	1	657	0	2	2	1	69	6
190	60	1	1	1	0	0	#NULL!	0	1	206	0	1	2	1	#NULL!	#NULL!
191	34	1	0	1	0	0	#NULL!	0	1	25	0	1	2	1	#NULL!	#NULL!
192	38	1	1	1	0	0	#NULL!	0	1	220	0	1	2	1	#NULL!	#NULL!
193	28	1	1	1	0	#NULL!	#NULL!	0	1	131	0	2	1	1	160	0
194	27	1	1	0	0	0	#NULL!	0	1	44	0	1	2	1	#NULL!	#NULL!
195	32	1	1	1	#NULL!	#NULL!	#NULL!	0	1	9	0	2	2	1	0	2
196	45	1	1	1	#NULL!	#NULL!	#NULL!	0	1	297	0	2	2	1	0	1
197	77	0	1	1	0	#NULL!	#NULL!	0	1	267	0	1	3	2	#NULL!	#NULL!
198	26	0	1	1	0	0	#NULL!	0	1	107	0	2	2	1	57	2
199	24	0	1	1	1	1	#NULL!	1	1	70	0	1	1	1	#NULL!	#NULL!
200	35	1	1	1	0	#NULL!	#NULL!	0	1	471	1	1	2	1	#NULL!	#NULL!
201	26	1	1	1	0	0	#NULL!	0	1	103	0	1	2	1	#NULL!	#NULL!
202	52	1	1	1	0	0	#NULL!	0	1	212	1	1	2	1	#NULL!	#NULL!
203	41	0	1	1	0	#NULL!	#NULL!	0	1	171	0	2	2	1	0	7
204	2	0	1	1	#NULL!	#NULL!	#NULL!	0	1	1643	0	1	2	1	#NULL!	#NULL!
205	24	0	1	1	0	#NULL!	#NULL!	0	1	24	0	1	2	1	#NULL!	#NULL!
206	12	0	1	1	0	0	#NULL!	0	1	14	0	1	2	1	#NULL!	#NULL!
207	1	0	1	1	0	#NULL!	#NULL!	0	1	1119	0	1	2	1	#NULL!	#NULL!
208	25	1	1	1	0	1	#NULL!	1	1	143	1	1	1	1	#NULL!	#NULL!
209	11	0	1	1	0	#NULL!	#NULL!	0	1	441	0	1	2	1	#NULL!	#NULL!
210	37	0	1	1	1	1	#NULL!	1	1	46	0	1	2	1	#NULL!	#NULL!
211	30	0	1	1	0	#NULL!	#NULL!	0	1	156	0	2	2	1	14	3
212	47	1	1	1	1	1	#NULL!	1	1	79	0	1	1	1	#NULL!	#NULL!
213	36	0	1	1	0	0	#NULL!	0	1	108	0	1	3	2	#NULL!	#NULL!
214	36	1	1	1	0	0	#NULL!	0	1	57	0	2	2	1	#NULL!	#NULL!
215	44	0	1	0	0	0	#NULL!	0	1	290	0	1	2	1	#NULL!	#NULL!
216	37	1	1	1	0	#NULL!	#NULL!	0	1	227	1	2	2	1	0	6
217	40	1	1	1	0	#NULL!	#NULL!	0	1	64	0	2	2	1	#NULL!	39
218	28	0	1	1	0	1	#NULL!	1	1	98	0	1	1	1	#NULL!	#NULL!
219	55	1	1	1	0	#NULL!	#NULL!	0	1	205	1	2	2	1	102	0
220	39	1	1	1	0	#NULL!	#NULL!	0	1	360	0	2	2	1	0	12
221	39	1	1	1	0	0	#NULL!	0	1	285	0	2	2	1	55	#NULL!
222	14	0	0	1	0	0	#NULL!	0	1	1100	1	1	2	1	#NULL!	#NULL!
223	44	0	1	1	0	0	#NULL!	0	1	116	0	2	2	1	121	#NULL!
224	20	1	1	1	0	#NULL!	#NULL!	0	1	29	0	2	2	1	177	7
225	44	1	1	1	0	#NULL!	#NULL!	0	1	258	1	1	2	1	#NULL!	#NULL!
226	26	0	1	1	0	0	#NULL!	0	1	88	0	2	2	1	170	20
227	30	0	1	1	0	#NULL!	#NULL!	0	#NULL!	100	1	1	3	2	#NULL!	#NULL!
228	2	1	1	1	0	#NULL!	#NULL!	0	1	73	0	1	2	1	#NULL!	#NULL!
229	36	1	1	1	0	0	#NULL!	0	1	116	0	1	2	1	#NULL!	#NULL!
230	22	1	0	1	0	0	#NULL!	0	1	186	0	1	2	1	#NULL!	#NULL!
231	39	0	1	1	0	0	#NULL!	0	1	7	1	1	3	2	#NULL!	#NULL!
232	30	1	1	1	0	0	#NULL!	0	1	205	1	2	2	1	75	7
233	34	0	1	1	0	#NULL!	#NULL!	0	1	200	0	1	3	2	#NULL!	#NULL!
234	14	1	1	1	0	0	#NULL!	0	1	303	0	2	5	3	167	#NULL!
235	43	0	1	1	0	#NULL!	#NULL!	0	1	171	1	1	2	1	#NULL!	#NULL!
236	32	1	1	0	0	0	#NULL!	0	1	263	1	2	2	1	91	7
237	33	1	1	1	0	0	#NULL!	0	1	424	1	1	2	1	#NULL!	#NULL!
238	44	0	1	1	0	#NULL!	#NULL!	0	1	84	0	1	3	2	#NULL!	#NULL!
239	8	0	0	1	0	0	#NULL!	0	1	552	0	1	2	1	#NULL!	#NULL!
240	28	0	1	1	0	1	#NULL!	1	1	136	0	2	2	1	113	29
241	43	1	1	1	1	1	#NULL!	1	1	3	0	1	1	1	#NULL!	#NULL!
242	12	1	1	1	0	#NULL!	#NULL!	0	1	774	0	1	2	1	#NULL!	#NULL!
243	26	0	1	0	0	#NULL!	#NULL!	0	1	52	0	2	2	1	30	15
244	32	0	1	1	0	1	#NULL!	1	#NULL!	106	1	1	1	1	#NULL!	#NULL!
245	34	0	1	1	0	#NULL!	#NULL!	0	#NULL!	56	0	1	1	1	#NULL!	#NULL!
246	35	0	1	1	0	#NULL!	#NULL!	0	1	22	0	1	2	1	#NULL!	#NULL!
247	1	1	1	1	#NULL!	#NULL!	#NULL!	0	1	1194	1	1	2	1	#NULL!	#NULL!
248	30	1	1	1	1	0	#NULL!	0	#NULL!	112	0	1	1	1	#NULL!	#NULL!
249	34	0	0	1	0	0	#NULL!	0	1	104	1	1	2	1	#NULL!	#NULL!
250	0.25	0	1	1	#NULL!	#NULL!	#NULL!	0	#NULL!	833	0	2	2	1	168	-15
251	30	0	1	1	0	#NULL!	#NULL!	0	1	27	0	2	5	3	0	#NULL!
252	36	0	0	1	0	0	#NULL!	0	1	212	1	2	2	1	159	2
253	28	0	1	0	0	#NULL!	#NULL!	0	1	121	1	2	2	1	63	28
254	40	0	1	1	0	0	#NULL!	0	1	74	0	1	2	1	#NULL!	#NULL!
255	33	0	1	1	0	#NULL!	#NULL!	0	1	66	1	2	2	1	14	4
256	26	0	1	0	0	#NULL!	#NULL!	0	1	20	0	2	2	1	56	-4
257	46	1	1	1	0	#NULL!	#NULL!	0	1	82	0	1	2	1	#NULL!	#NULL!
258	36	1	1	1	0	0	#NULL!	0	1	11	0	2	2	1	114	#NULL!
259	14	0	0	0	0	0	#NULL!	0	1	125	1	1	2	1	#NULL!	#NULL!
260	1.5	1	1	1	#NULL!	#NULL!	#NULL!	0	1	216	1	1	2	1	#NULL!	#NULL!
261	35	0	0	1	0	0	#NULL!	0	1	107	0	1	3	2	#NULL!	#NULL!
262	45	1	1	1	0	0	#NULL!	0	1	96	0	2	5	3	145	#NULL!
263	23	1	1	0	0	#NULL!	#NULL!	0	1	79	1	1	2	1	#NULL!	#NULL!
264	51	1	1	1	0	#NULL!	#NULL!	0	1	350	0	2	2	1	0	38
265	2	1	1	1	#NULL!	#NULL!	#NULL!	0	1	1256	0	1	2	1	#NULL!	#NULL!
266	25	1	1	1	0	#NULL!	#NULL!	0	1	34	0	1	2	1	#NULL!	#NULL!
267	38	0	1	1	0	#NULL!	#NULL!	0	1	14	0	2	2	1	0	4
268	27	0	1	1	0	0	#NULL!	0	1	223	0	1	2	1	#NULL!	#NULL!
269	27	0	1	1	0	#NULL!	#NULL!	0	1	23	1	2	2	1	8	0
270	39	1	1	1	0	#NULL!	#NULL!	0	1	311	0	2	2	1	0	1
271	45	1	1	1	#NULL!	#NULL!	#NULL!	0	1	85	0	2	3	2	0	1
272	43	0	1	0	1	1	#NULL!	1	#NULL!	28	0	1	2	1	#NULL!	#NULL!
273	31	0	1	0	0	1	#NULL!	1	2	222	0	1	1	1	#NULL!	#NULL!
274	35	0	0	1	0	#NULL!	#NULL!	0	1	183	0	1	3	2	#NULL!	#NULL!
275	35	1	1	1	0	#NULL!	#NULL!	0	1	173	1	2	2	1	0	8
276	39	0	1	1	0	#NULL!	#NULL!	0	1	56	1	2	2	1	27	9
277	51	1	1	1	0	#NULL!	#NULL!	0	1	22	0	1	3	2	#NULL!	#NULL!
278	20	1	1	1	0	#NULL!	#NULL!	0	1	9	0	1	4	3	#NULL!	#NULL!
279	19	1	1	1	0	0	#NULL!	0	1	144	0	2	1	1	119	41
280	28	1	1	1	0	#NULL!	#NULL!	0	1	15	0	1	2	1	#NULL!	#NULL!
281	51	1	0	1	0	#NULL!	#NULL!	0	1	41	1	2	2	1	145	7
282	46	1	1	0	0	#NULL!	#NULL!	0	1	52	0	1	4	3	#NULL!	#NULL!
283	45	0	1	1	0	#NULL!	#NULL!	0	1	210	0	1	3	2	#NULL!	#NULL!
284	8	1	0	1	0	0	#NULL!	0	1	769	0	1	4	3	#NULL!	#NULL!
285	25	0	1	0	0	0	#NULL!	0	1	289	0	2	2	1	0	0
286	41	0	1	1	0	0	#NULL!	0	1	67	0	1	2	1	#NULL!	#NULL!
287	14	0	1	1	0	#NULL!	#NULL!	0	1	278	0	2	2	1	0	66
288	60	0	1	1	0	0	#NULL!	0	1	120	0	2	2	1	28	1
289	53	1	1	1	0	1	#NULL!	1	1	23	0	1	2	1	#NULL!	#NULL!
290	31	1	1	1	0	#NULL!	#NULL!	0	1	161	0	2	2	1	0	0
291	22	1	1	1	0	#NULL!	#NULL!	0	1	158	0	1	4	3	#NULL!	#NULL!
292	25	1	1	1	0	0	#NULL!	0	1	222	0	2	2	1	125	1
293	7	1	1	1	0	#NULL!	#NULL!	0	1	496	0	1	2	1	#NULL!	#NULL!
294	34	0	1	1	0	#NULL!	#NULL!	0	1	56	0	2	2	1	32	0
295	41	0	1	1	0	#NULL!	#NULL!	0	1	166	1	2	2	1	0	14
296	62	1	1	1	0	#NULL!	#NULL!	0	1	166	0	2	2	1	29	3
297	40	0	1	1	0	#NULL!	#NULL!	0	1	266	0	1	2	1	#NULL!	#NULL!
298	42	1	0	1	0	0	#NULL!	0	1	410	0	2	2	1	0	1
299	5	0	1	1	#NULL!	#NULL!	#NULL!	0	1	164	0	2	2	1	162	8
300	37	0	0	1	0	0	#NULL!	0	1	13	1	1	7	5	#NULL!	#NULL!
301	41	1	1	1	0	#NULL!	#NULL!	0	1	248	0	1	2	1	#NULL!	#NULL!
302	29	0	1	1	0	#NULL!	#NULL!	0	1	106	0	1	4	3	#NULL!	#NULL!
303	12	1	1	1	0	1	#NULL!	1	1	#NULL!	0	1	4	3	#NULL!	#NULL!
304	33	1	1	1	1	#NULL!	#NULL!	1	1	44	0	1	1	1	#NULL!	#NULL!
305	24	1	1	1	0	1	#NULL!	1	1	13	0	1	1	1	#NULL!	#NULL!
306	41	1	1	1	0	0	#NULL!	0	1	69	1	1	2	1	#NULL!	#NULL!
307	49	0	1	1	0	1	#NULL!	1	1	48	0	1	1	1	#NULL!	#NULL!
308	29	0	0	1	0	0	#NULL!	0	1	14	1	1	2	1	#NULL!	#NULL!
309	44	1	1	1	0	1	#NULL!	1	1	264	0	2	2	1	96	7
310	56	1	1	0	0	#NULL!	#NULL!	0	1	109	0	2	2	1	0	1
311	31	0	1	1	0	#NULL!	#NULL!	0	1	34	0	1	3	2	#NULL!	#NULL!
312	29	0	1	0	0	#NULL!	#NULL!	0	1	72	0	2	2	1	169	2
313	35	0	1	1	0	0	#NULL!	0	1	51	0	2	2	1	0	11
314	15	0	0	1	0	0	#NULL!	0	1	11	0	2	2	1	149	48
315	51	1	1	1	0	1	#NULL!	1	#NULL!	169	1	1	1	1	#NULL!	#NULL!
316	36	0	1	1	0	0	#NULL!	0	1	81	0	2	3	2	14	2
317	40	0	1	1	0	#NULL!	#NULL!	0	1	94	0	2	5	3	0	#NULL!
318	28	1	1	1	0	0	#NULL!	0	1	292	0	2	2	1	0	11
319	69	1	1	1	0	0	#NULL!	0	1	184	0	2	1	1	0	6
320	24	1	1	1	0	#NULL!	#NULL!	0	1	172	0	2	2	1	120	12
321	29	1	1	1	0	0	#NULL!	0	1	170	0	1	2	1	#NULL!	#NULL!
322	29	0	1	0	0	0	#NULL!	0	1	170	0	1	2	1	#NULL!	#NULL!
323	39	1	1	1	0	0	#NULL!	0	1	15	0	1	2	1	#NULL!	#NULL!
324	32	1	1	1	0	0	#NULL!	0	1	51	0	1	3	2	#NULL!	#NULL!
325	32	0	0	1	0	1	#NULL!	1	1	38	0	1	1	1	#NULL!	#NULL!
326	42	1	1	1	0	0	#NULL!	0	1	348	1	2	2	1	57	1
327	30	1	1	1	0	0	#NULL!	0	1	18	0	1	2	1	#NULL!	#NULL!
328	30	1	1	1	0	#NULL!	#NULL!	0	1	142	0	2	2	1	0	0
329	36	1	1	0	0	#NULL!	#NULL!	0	2	66	0	2	2	1	111	15
330	51	0	1	1	0	0	#NULL!	0	1	48	0	2	1	1	98	1
331	42	0	1	1	0	#NULL!	#NULL!	0	1	177	1	1	3	2	#NULL!	#NULL!
332	21	0	1	1	0	0	#NULL!	0	1	76	0	1	2	1	#NULL!	#NULL!
333	26	1	1	0	0	#NULL!	#NULL!	0	1	369	1	2	2	1	38	9
334	31	0	1	1	0	0	#NULL!	0	1	15	0	2	2	1	30	#NULL!
335	3	0	1	1	0	#NULL!	#NULL!	0	1	72	0	1	2	1	#NULL!	#NULL!
336	60	1	1	1	0	#NULL!	#NULL!	0	1	59	0	1	3	2	#NULL!	#NULL!
337	29	0	0	1	0	#NULL!	#NULL!	0	1	1	0	1	3	2	#NULL!	#NULL!
338	40	1	1	1	0	#NULL!	#NULL!	0	1	107	0	2	2	1	0	138
339	27	1	1	1	0	0	#NULL!	0	1	454	0	2	2	1	13	32
340	29	0	1	1	0	0	#NULL!	0	1	307	0	1	2	1	#NULL!	#NULL!
341	13	0	1	1	0	#NULL!	#NULL!	0	1	234	0	1	2	1	#NULL!	#NULL!
342	38	1	1	1	0	0	#NULL!	0	1	233	0	1	2	1	#NULL!	#NULL!
343	21	1	1	1	0	0	#NULL!	0	1	35	0	2	2	1	29	4
344	32	1	1	0	0	0	#NULL!	0	1	73	0	1	2	1	#NULL!	#NULL!
345	43	1	1	0	0	0	#NULL!	0	1	178	0	1	2	1	#NULL!	#NULL!
346	36	0	1	1	0	#NULL!	#NULL!	0	1	114	0	2	2	1	0	13
347	1.5	1	1	1	#NULL!	#NULL!	#NULL!	0	1	679	1	1	3	2	#NULL!	#NULL!
348	41	0	1	0	1	#NULL!	#NULL!	1	1	14	0	1	1	1	#NULL!	#NULL!
349	26	1	1	1	0	0	#NULL!	0	1	310	0	2	2	1	53	22
350	51	0	1	1	0	#NULL!	#NULL!	0	1	156	0	1	3	2	#NULL!	#NULL!
351	48	0	1	1	0	0	#NULL!	0	1	154	0	1	3	2	#NULL!	#NULL!
352	5	0	1	1	#NULL!	#NULL!	#NULL!	0	1	780	1	1	2	1	#NULL!	#NULL!
353	28	1	1	1	0	0	#NULL!	0	1	27	0	2	2	1	50	-4
354	31	0	1	1	0	#NULL!	#NULL!	0	1	66	0	2	2	1	0	3
355	30	1	1	1	0	0	#NULL!	0	1	248	0	2	2	1	0	2
356	53	1	1	1	0	1	#NULL!	1	1	40	0	1	1	1	#NULL!	#NULL!
357	72	1	1	1	#NULL!	#NULL!	#NULL!	0	1	278	0	2	5	3	0	#NULL!
358	55	0	1	1	0	#NULL!	#NULL!	0	1	123	0	2	2	1	0	#NULL!
359	30	0	1	1	1	1	#NULL!	1	1	26	0	1	1	1	#NULL!	#NULL!
360	38	0	0	1	0	1	#NULL!	1	1	16	0	1	1	1	#NULL!	#NULL!
361	34	1	1	1	1	1	#NULL!	1	1	61	0	1	1	1	#NULL!	#NULL!
362	24	1	1	1	#NULL!	#NULL!	#NULL!	0	1	202	0	2	4	3	41	0
363	31	1	1	1	0	0	#NULL!	0	1	226	0	1	2	1	#NULL!	#NULL!
364	39	1	0	1	0	#NULL!	#NULL!	0	#NULL!	297	1	1	2	1	#NULL!	#NULL!
365	32	0	1	1	0	#NULL!	#NULL!	0	1	76	0	2	2	1	90	55
366	39	1	0	0	0	0	#NULL!	0	1	48	1	1	2	1	#NULL!	#NULL!
367	9	1	0	1	0	0	#NULL!	0	1	18	1	2	5	3	92	#NULL!
368	39	0	0	1	0	0	#NULL!	0	1	314	0	2	2	1	0	8
369	34	0	0	1	0	0	#NULL!	0	1	84	0	2	5	3	32	#NULL!
370	57	1	1	1	1	#NULL!	#NULL!	1	#NULL!	26	0	1	3	2	#NULL!	#NULL!
371	26	1	1	0	0	0	#NULL!	0	1	204	0	2	2	1	16	1
372	27	0	0	1	0	0	#NULL!	0	1	17	0	2	2	1	50	0
373	58	1	1	1	0	1	#NULL!	1	1	176	0	1	1	1	#NULL!	#NULL!
374	37	1	0	0	0	0	#NULL!	0	1	#NULL!	0	1	3	2	#NULL!	#NULL!
375	8	1	1	1	0	0	#NULL!	0	1	312	0	1	2	1	#NULL!	#NULL!
376	51	0	1	1	0	0	#NULL!	0	1	212	0	1	2	1	#NULL!	#NULL!
377	38	0	1	0	0	0	#NULL!	0	1	62	0	2	2	1	121	29
378	37	1	1	1	0	1	#NULL!	1	#NULL!	252	0	1	6	4	#NULL!	#NULL!
379	28	0	1	0	#NULL!	#NULL!	#NULL!	0	1	794	0	2	2	1	118	43
380	49	0	1	1	0	#NULL!	#NULL!	0	1	45	0	2	1	1	0	10
381	36	0	1	1	0	0	#NULL!	0	1	122	0	1	2	1	#NULL!	#NULL!
382	9	1	0	1	0	#NULL!	#NULL!	0	1	419	1	2	2	1	62	55
383	13	1	1	1	0	0	#NULL!	0	1	424	1	2	2	1	70	28
384	36	0	1	0	0	1	#NULL!	1	1	134	1	2	2	1	125	14
385	27	0	1	1	0	0	#NULL!	0	1	287	0	1	2	1	#NULL!	#NULL!
386	63	1	1	1	0	1	#NULL!	1	1	211	1	2	2	1	56	#NULL!
387	28	0	1	1	1	0	#NULL!	0	1	25	0	1	3	2	#NULL!	#NULL!
388	31	1	1	1	0	#NULL!	#NULL!	0	1	33	0	2	2	1	0	3
389	27	1	1	1	0	0	#NULL!	0	1	92	0	2	1	1	0	13
390	30	0	1	1	0	#NULL!	#NULL!	0	1	52	0	1	3	2	#NULL!	#NULL!
391	36	0	1	0	0	0	#NULL!	0	1	192	0	1	2	1	#NULL!	#NULL!
392	34	0	1	1	0	#NULL!	#NULL!	0	1	50	0	1	2	1	#NULL!	#NULL!
393	43	1	1	1	0	#NULL!	#NULL!	0	1	106	1	1	2	1	#NULL!	#NULL!
394	46	0	0	1	0	0	#NULL!	0	1	704	1	1	2	1	#NULL!	#NULL!
395	6	1	1	1	0	0	#NULL!	0	1	208	1	2	2	1	56	42
396	45	1	1	1	0	#NULL!	#NULL!	0	1	18	1	2	2	1	90	#NULL!
397	31	1	1	1	#NULL!	0	#NULL!	0	1	193	0	2	2	1	0	13
398	52	1	1	1	0	0	#NULL!	0	1	221	0	2	2	1	0	19
399	40	1	1	0	0	#NULL!	#NULL!	0	1	256	1	1	2	1	#NULL!	#NULL!
400	42	0	1	1	1	0	#NULL!	0	1	35	0	1	3	2	#NULL!	#NULL!
401	54	0	1	0	0	#NULL!	#NULL!	0	1	169	0	1	3	2	#NULL!	#NULL!
402	64	1	1	1	0	#NULL!	#NULL!	0	1	124	0	2	2	1	49	13
403	26	0	1	0	#NULL!	#NULL!	#NULL!	0	1	136	0	2	2	1	0	8
404	9	1	1	1	0	#NULL!	#NULL!	0	1	144	0	1	2	1	#NULL!	#NULL!
405	12	0	1	1	0	0	#NULL!	0	1	110	0	1	2	1	#NULL!	#NULL!
406	69	1	1	1	0	0	#NULL!	0	1	63	0	1	4	3	#NULL!	#NULL!
407	34	0	1	1	0	0	#NULL!	0	1	61	0	2	2	1	0	12
408	29	1	1	1	0	#NULL!	#NULL!	0	1	39	0	1	2	1	#NULL!	#NULL!
409	40	0	1	1	0	0	#NULL!	0	1	62	1	2	2	1	99	#NULL!
410	46	0	1	1	0	#NULL!	#NULL!	0	1	64	0	2	2	1	0	6
411	30	1	1	1	0	0	#NULL!	0	1	149	0	2	2	1	6	78
412	39	1	1	1	0	#NULL!	#NULL!	0	1	30	0	1	2	1	#NULL!	#NULL!
413	27	1	1	1	#NULL!	#NULL!	#NULL!	0	1	180	0	2	2	1	0	3
414	36	1	1	1	0	0	#NULL!	0	1	165	0	2	2	1	0	1
415	36	0	1	1	0	1	#NULL!	1	1	177	1	1	1	1	#NULL!	#NULL!
416	27	1	1	1	0	#NULL!	#NULL!	0	1	490	1	1	2	1	#NULL!	#NULL!
417	35	0	1	1	0	1	#NULL!	1	#NULL!	404	1	2	1	1	50	44
418	35	1	1	1	0	#NULL!	#NULL!	0	1	194	0	2	2	1	79	6
419	24	1	1	0	0	0	#NULL!	0	1	350	0	2	2	1	0	3
420	10	0	1	0	0	0	#NULL!	0	1	121	0	1	2	1	#NULL!	#NULL!
421	29	1	1	1	0	0	#NULL!	0	1	141	1	1	2	1	#NULL!	#NULL!
422	10	0	1	1	0	0	#NULL!	0	1	498	1	1	2	1	#NULL!	#NULL!
423	45	0	1	1	0	0	#NULL!	0	1	111	0	2	3	2	0	7
424	27	0	0	1	0	0	#NULL!	0	1	9	0	1	3	2	#NULL!	#NULL!
425	41	0	1	1	0	0	#NULL!	0	1	324	1	2	2	1	0	17
426	42	1	1	1	0	0	#NULL!	0	1	288	0	1	2	1	#NULL!	#NULL!
427	44	0	1	1	0	0	#NULL!	0	1	282	0	1	2	1	#NULL!	#NULL!
428	55	1	1	1	0	0	#NULL!	0	1	240	0	2	2	1	0	12
429	37	1	1	0	0	0	#NULL!	0	1	17	0	2	2	1	0	1
430	38	1	1	1	0	#NULL!	#NULL!	0	1	449	1	2	2	1	0	#NULL!
431	32	0	1	1	0	0	#NULL!	0	1	195	0	2	4	3	0	1
432	25	0	1	1	0	0	#NULL!	0	1	277	0	2	2	1	0	6
433	12	1	0	1	0	1	#NULL!	1	1	117	1	2	2	1	26	29
434	36	0	1	1	0	1	#NULL!	1	1	210	0	1	1	1	#NULL!	#NULL!
435	27	1	1	1	0	0	#NULL!	0	1	18	0	1	1	1	#NULL!	#NULL!
436	39	0	1	1	0	#NULL!	#NULL!	0	1	228	0	1	2	1	#NULL!	#NULL!
437	39	0	1	1	0	0	#NULL!	0	1	57	0	2	2	1	87	14
438	33	0	1	1	0	#NULL!	#NULL!	0	1	60	0	1	3	2	#NULL!	#NULL!
439	27	0	1	1	0	#NULL!	#NULL!	0	1	35	0	2	2	1	66	#NULL!
440	16	1	0	1	0	#NULL!	#NULL!	0	1	7	1	1	3	2	#NULL!	#NULL!
441	55	0	1	0	0	1	#NULL!	1	1	294	0	2	2	1	71	4
442	25	0	1	1	1	1	#NULL!	1	1	400	1	1	1	1	#NULL!	#NULL!
443	31	1	1	1	0	0	#NULL!	0	1	193	0	1	2	1	#NULL!	#NULL!
444	24	0	1	1	0	#NULL!	#NULL!	0	1	22	0	2	2	1	69	29
445	55	0	0	1	0	0	#NULL!	0	1	67	0	1	2	1	#NULL!	#NULL!
446	38	0	1	1	0	0	#NULL!	0	1	47	0	1	2	1	#NULL!	#NULL!
447	33	1	1	1	0	1	#NULL!	1	1	555	1	1	1	1	#NULL!	#NULL!
448	9	0	1	1	0	#NULL!	#NULL!	0	1	314	0	1	2	1	#NULL!	#NULL!
449	36	1	1	1	0	0	#NULL!	0	1	345	1	2	2	1	0	17
450	0.5	0	1	0	#NULL!	#NULL!	#NULL!	0	1	2243	0	2	5	3	147	#NULL!
451	26	1	1	1	0	0	#NULL!	0	1	371	1	2	2	1	163	5
452	43	1	1	1	0	0	#NULL!	0	1	1100	0	2	2	1	106	14
453	44	1	1	1	1	0	#NULL!	0	1	144	0	2	2	1	68	0
454	32	0	1	1	0	1	#NULL!	1	1	25	0	1	1	1	#NULL!	#NULL!
455	50	1	1	1	0	#NULL!	#NULL!	0	1	32	0	2	2	1	103	30
456	25	1	1	1	0	0	#NULL!	0	1	11	0	1	2	1	#NULL!	#NULL!
457	32	1	1	1	0	#NULL!	#NULL!	0	1	841	0	2	5	3	41	#NULL!
458	54	0	0	1	0	#NULL!	#NULL!	0	1	67	0	2	2	1	19	1
459	32	0	1	1	0	0	#NULL!	0	1	226	1	2	2	1	56	14
460	42	1	0	1	0	0	#NULL!	0	1	136	0	2	2	1	62	50
461	3	1	1	1	0	#NULL!	#NULL!	0	1	1061	0	1	2	1	#NULL!	#NULL!
462	46	1	1	1	0	0	#NULL!	0	1	12	0	1	2	1	#NULL!	#NULL!
463	39	0	1	1	0	#NULL!	#NULL!	0	1	180	0	2	2	1	56	18
464	45	0	1	0	0	0	#NULL!	0	1	95	1	1	2	1	#NULL!	#NULL!
465	29	0	1	1	0	1	#NULL!	1	1	413	0	2	2	1	207	0
466	36	0	1	0	0	#NULL!	#NULL!	0	1	70	0	1	2	1	#NULL!	#NULL!
467	54	1	1	1	0	0	#NULL!	0	1	632	0	1	1	1	#NULL!	#NULL!
468	35	0	1	1	0	#NULL!	#NULL!	0	1	136	0	2	2	1	64	30
469	25	0	1	0	0	#NULL!	#NULL!	0	2	#NULL!	0	1	2	1	#NULL!	#NULL!
470	33	1	0	1	0	0	#NULL!	0	1	267	0	1	2	1	#NULL!	#NULL!
471	21	1	1	0	0	0	#NULL!	0	1	543	0	1	2	1	#NULL!	#NULL!
472	51	1	1	1	0	0	#NULL!	0	1	559	0	2	1	1	56	4
473	46	0	1	1	0	0	#NULL!	0	1	118	0	1	3	2	#NULL!	#NULL!
474	47	1	1	1	0	0	#NULL!	0	1	1222	0	1	2	1	#NULL!	#NULL!
475	14	0	1	1	0	#NULL!	#NULL!	0	1	144	0	1	2	1	#NULL!	#NULL!
476	24	1	1	1	0	0	#NULL!	0	1	34	0	1	2	1	#NULL!	#NULL!
477	24	1	1	1	0	0	#NULL!	0	1	1117	1	2	3	2	0	0
478	50	0	1	0	0	#NULL!	#NULL!	0	1	114	0	2	2	1	92	8
479	54	0	1	1	0	0	#NULL!	0	1	50	0	2	2	1	56	#NULL!
480	29	0	1	1	0	0	#NULL!	0	1	2	0	1	3	2	#NULL!	#NULL!
481	29	0	1	1	0	0	#NULL!	0	1	68	0	2	2	1	0	1
482	27	0	1	1	0	#NULL!	#NULL!	0	1	58	0	2	2	1	0	1
483	30	1	1	1	0	#NULL!	#NULL!	0	1	139	0	2	2	1	0	5
484	26	0	1	1	0	#NULL!	#NULL!	0	1	108	0	2	2	1	#NULL!	#NULL!
485	25	1	1	1	0	#NULL!	#NULL!	0	1	9	0	1	2	1	#NULL!	#NULL!
486	2	0	1	1	#NULL!	#NULL!	#NULL!	0	3	1644	1	2	2	1	0	7
487	7	0	1	1	#NULL!	#NULL!	#NULL!	0	3	680	1	2	2	1	0	7
488	15	0	1	1	0	#NULL!	0	0	1	43	0	1	2	1	#NULL!	#NULL!
489	46	0	1	0	0	#NULL!	0	0	1	172	0	1	2	1	#NULL!	#NULL!
490	37	0	1	1	1	#NULL!	#NULL!	1	1	197	1	1	1	1	#NULL!	#NULL!
491	33	1	1	0	0	0	#NULL!	0	1	465	0	1	3	2	#NULL!	#NULL!
492	30	1	1	1	0	#NULL!	#NULL!	0	1	20	1	1	2	1	#NULL!	#NULL!
493	21	1	0	1	0	0	#NULL!	0	1	28	0	2	5	3	86	#NULL!
494	27	0	1	1	0	#NULL!	#NULL!	0	1	258	0	1	2	1	#NULL!	#NULL!
495	27	0	1	1	0	#NULL!	#NULL!	0	1	47	0	1	3	2	#NULL!	#NULL!
496	13	0	0	1	0	0	#NULL!	0	1	25	0	1	2	1	#NULL!	#NULL!
497	15	0	1	1	0	0	#NULL!	0	1	13	0	1	2	1	#NULL!	#NULL!
498	20	0	1	1	1	1	#NULL!	1	1	15	0	1	3	2	#NULL!	#NULL!
499	35	1	1	1	0	0	#NULL!	0	1	270	1	1	2	1	#NULL!	#NULL!
500	39	1	1	1	0	#NULL!	#NULL!	0	1	62	0	1	2	1	#NULL!	#NULL!
501	28	0	1	1	0	0	#NULL!	0	1	44	0	1	2	1	#NULL!	#NULL!
502	43	0	0	0	0	#NULL!	#NULL!	0	4	168	1	1	2	1	#NULL!	#NULL!
503	23	1	1	0	0	#NULL!	#NULL!	0	1	222	1	1	2	1	#NULL!	#NULL!
504	30	0	1	1	0	#NULL!	#NULL!	0	1	470	0	1	2	1	#NULL!	#NULL!
505	41	0	1	0	0	0	#NULL!	0	1	214	0	2	2	1	98	#NULL!
506	26	0	0	1	0	1	#NULL!	1	#NULL!	174	0	2	2	1	0	2
507	41	1	1	1	0	#NULL!	#NULL!	0	#NULL!	47	0	1	3	2	#NULL!	#NULL!
508	23	0	1	1	0	#NULL!	#NULL!	0	#NULL!	207	0	2	3	2	0	8
509	39	1	1	1	0	#NULL!	#NULL!	0	#NULL!	38	0	1	2	1	#NULL!	#NULL!
510	38	1	1	1	0	#NULL!	#NULL!	0	#NULL!	16	0	1	3	2	#NULL!	#NULL!
511	29	1	1	1	1	#NULL!	#NULL!	1	#NULL!	146	0	1	1	1	#NULL!	#NULL!
512	37	0	1	1	0	1	1	1	#NULL!	27	0	1	1	1	#NULL!	#NULL!
513	39	0	1	0	1	#NULL!	1	1	#NULL!	15	0	1	1	1	#NULL!	#NULL!
514	42	1	1	1	0	0	#NULL!	0	#NULL!	153	0	2	2	1	0	5
515	35	0	1	1	0	#NULL!	0	0	#NULL!	206	1	1	2	1	#NULL!	#NULL!
516	10	1	0	1	0	#NULL!	0	0	#NULL!	535	1	2	4	3	181	25
517	29	0	0	1	0	#NULL!	0	0	#NULL!	222	1	2	2	1	21	0
518	3	1	1	1	#NULL!	#NULL!	#NULL!	0	#NULL!	1122	1	1	2	1	#NULL!	#NULL!
519	34	1	1	0	0	#NULL!	0	0	#NULL!	44	1	2	2	1	8	19
520	43	0	1	0	0	#NULL!	#NULL!	0	#NULL!	3	0	2	2	1	204	4
521	36	1	0	1	0	#NULL!	0	0	#NULL!	115	1	1	2	1	#NULL!	#NULL!
522	55	1	1	0	1	1	#NULL!	1	#NULL!	130	1	2	2	1	14	1
523	32	0	1	1	0	#NULL!	0	0	#NULL!	21	0	2	2	1	61	8
524	58	0	1	0	0	#NULL!	0	0	#NULL!	233	1	1	3	2	#NULL!	#NULL!
525	40	0	1	1	0	0	#NULL!	0	#NULL!	242	1	1	2	1	#NULL!	#NULL!
526	45	1	1	1	0	0	#NULL!	0	#NULL!	43	0	2	2	1	42	#NULL!
527	30	0	1	1	0	0	#NULL!	0	#NULL!	386	1	2	2	1	0	29
528	31	1	1	1	0	#NULL!	#NULL!	0	#NULL!	215	1	2	2	1	0	#NULL!
529	0.75	0	1	0	#NULL!	#NULL!	#NULL!	0	#NULL!	1940	0	1	2	1	#NULL!	#NULL!
530	36	1	1	1	0	0	#NULL!	0	#NULL!	518	1	2	2	1	0	#NULL!
531	22	1	1	1	0	0	#NULL!	0	#NULL!	75	0	2	2	1	0	4
532	43	1	1	1	0	0	#NULL!	0	#NULL!	85	0	2	2	1	0	12
533	38	1	1	1	0	#NULL!	#NULL!	0	#NULL!	15	1	1	3	2	#NULL!	#NULL!
534	1.33	1	1	1	0	#NULL!	#NULL!	0	#NULL!	490	0	1	2	1	#NULL!	#NULL!
535	14	1	1	1	0	#NULL!	#NULL!	0	#NULL!	144	1	1	2	1	#NULL!	#NULL!
536	58	1	1	1	0	0	#NULL!	0	#NULL!	179	0	2	2	1	0	#NULL!
537	24	1	1	1	0	#NULL!	#NULL!	0	#NULL!	303	0	1	2	1	#NULL!	#NULL!
538	29	1	1	1	0	#NULL!	#NULL!	0	#NULL!	84	0	2	1	1	0	14
539	22	0	1	1	0	1	1	1	#NULL!	26	0	1	1	1	#NULL!	#NULL!
540	2.33	1	1	0	#NULL!	#NULL!	#NULL!	0	#NULL!	2395	1	1	2	1	#NULL!	#NULL!
541	25	1	1	1	0	#NULL!	#NULL!	0	#NULL!	77	0	2	2	1	0	62
542	63	1	1	0	0	#NULL!	#NULL!	0	#NULL!	287	0	2	2	1	0	13
543	36	1	1	1	0	0	#NULL!	0	#NULL!	328	0	1	2	1	#NULL!	#NULL!
544	32	1	1	1	0	#NULL!	#NULL!	0	#NULL!	15	0	1	2	1	#NULL!	#NULL!
545	24	1	1	0	0	0	#NULL!	0	#NULL!	243	0	2	2	1	0	28
546	34	0	1	1	0	0	#NULL!	0	#NULL!	115	0	1	2	1	#NULL!	#NULL!
547	31	0	1	1	0	#NULL!	#NULL!	0	#NULL!	73	1	2	2	1	0	21
548	26	1	1	1	0	0	#NULL!	0	#NULL!	193	1	1	2	1	#NULL!	#NULL!
549	45	0	1	1	0	#NULL!	#NULL!	0	#NULL!	166	1	1	2	1	#NULL!	#NULL!
550	34	0	1	1	0	1	0	1	#NULL!	218	1	2	2	1	86	#NULL!
551	63	1	1	1	0	#NULL!	#NULL!	0	#NULL!	257	0	2	2	1	35	#NULL!
552	24	1	1	1	0	0	#NULL!	0	#NULL!	107	0	2	2	1	147	1
553	49	1	1	1	0	0	#NULL!	0	#NULL!	250	1	2	2	1	29	173
554	42	0	1	1	0	0	#NULL!	0	#NULL!	319	1	1	2	1	#NULL!	#NULL!
555	44	0	1	1	0	#NULL!	#NULL!	0	1	33	0	1	3	2	#NULL!	#NULL!
556	43	1	1	1	0	0	#NULL!	0	1	270	0	2	2	1	0	31
557	32	0	1	1	1	1	#NULL!	1	1	431	0	1	1	1	#NULL!	#NULL!
558	38	1	1	1	0	#NULL!	#NULL!	0	1	39	0	2	2	1	142	29
559	32	1	1	1	1	0	#NULL!	0	1	275	0	2	2	1	0	4
560	22	1	1	1	0	1	#NULL!	1	1	101	1	2	2	1	7	83
561	31	1	1	1	0	0	#NULL!	0	1	207	0	1	2	1	#NULL!	#NULL!
562	40	0	0	1	0	0	#NULL!	0	1	528	1	1	4	3	#NULL!	#NULL!
563	30	0	1	1	1	0	#NULL!	0	1	263	0	1	1	1	#NULL!	#NULL!
564	40	1	0	1	1	1	#NULL!	1	1	109	1	1	1	1	#NULL!	#NULL!
565	38	0	1	1	0	0	#NULL!	0	1	416	0	1	2	1	#NULL!	#NULL!
566	37	0	0	1	0	0	#NULL!	0	1	53	1	1	3	2	#NULL!	#NULL!
567	30	1	1	1	0	0	#NULL!	0	1	98	1	1	3	2	#NULL!	#NULL!
568	34	0	1	1	0	0	#NULL!	0	1	227	1	2	2	1	0	#NULL!
569	41	1	1	1	0	0	#NULL!	0	1	13	0	2	2	1	0	1
570	38	1	1	1	0	0	#NULL!	0	1	622	1	2	2	1	57	43
571	44	1	1	1	0	0	#NULL!	0	1	31	0	1	2	1	#NULL!	#NULL!
572	6	0	1	1	0	0	#NULL!	0	1	321	1	1	2	1	#NULL!	#NULL!
573	3	1	0	1	#NULL!	#NULL!	#NULL!	0	1	369	1	1	2	1	#NULL!	#NULL!
574	33	0	1	1	0	#NULL!	#NULL!	0	1	257	0	2	5	3	55	#NULL!
575	41	1	1	1	0	0	#NULL!	0	1	706	1	1	2	1	#NULL!	#NULL!
576	47	1	1	1	0	#NULL!	#NULL!	0	1	147	0	2	2	1	0	0
577	5	1	1	1	0	#NULL!	#NULL!	0	1	1559	1	1	2	1	#NULL!	#NULL!
578	35	0	1	1	0	#NULL!	#NULL!	0	1	60	0	1	2	1	#NULL!	#NULL!
579	40	0	1	1	1	#NULL!	#NULL!	1	#NULL!	251	0	1	1	1	#NULL!	#NULL!
580	42	0	1	1	0	1	#NULL!	1	1	34	1	2	2	1	28	#NULL!
581	1.17	1	1	1	0	#NULL!	#NULL!	0	1	790	0	2	2	1	77	51
582	30	1	1	1	0	0	#NULL!	0	1	13	0	2	2	1	78	#NULL!
583	30	1	1	1	0	0	#NULL!	0	1	245	0	2	2	1	46	5
584	8	1	1	1	0	#NULL!	#NULL!	0	1	31	0	1	2	1	#NULL!	#NULL!
585	28	0	1	1	0	#NULL!	#NULL!	0	1	23	1	2	2	1	0	#NULL!
586	42	0	1	0	0	1	#NULL!	1	1	164	0	1	1	1	#NULL!	#NULL!
587	13	1	1	1	0	#NULL!	#NULL!	0	1	522	0	1	2	1	#NULL!	#NULL!
588	27	1	1	1	0	0	#NULL!	0	1	348	1	2	2	1	101	11
589	38	1	1	1	0	1	#NULL!	1	1	570	1	2	2	1	0	0
590	37	0	1	1	1	1	#NULL!	1	1	44	0	2	2	1	47	13
591	26	1	1	1	0	#NULL!	#NULL!	0	1	338	0	1	2	1	#NULL!	#NULL!
592	25	1	1	1	0	0	#NULL!	0	1	38	0	1	2	1	#NULL!	#NULL!
593	34	0	1	1	1	1	#NULL!	1	1	#NULL!	0	2	1	1	0	6
594	31	1	1	1	0	0	#NULL!	0	1	132	0	2	4	3	159	0
595	40	1	1	1	0	0	#NULL!	0	1	127	1	1	1	1	#NULL!	#NULL!
596	58	1	1	1	0	0	#NULL!	0	1	354	0	2	2	1	0	#NULL!
597	10	1	1	1	0	0	#NULL!	0	1	46	0	1	2	1	#NULL!	#NULL!
598	31	1	1	1	0	0	#NULL!	0	1	66	0	1	2	1	#NULL!	#NULL!
599	42	1	1	0	1	#NULL!	#NULL!	1	#NULL!	97	0	1	2	1	#NULL!	#NULL!
600	58	0	1	1	0	0	#NULL!	0	1	270	0	2	1	1	0	1
601	35	0	1	1	0	0	#NULL!	0	1	297	0	1	3	2	#NULL!	#NULL!
602	13	1	1	1	0	#NULL!	#NULL!	0	1	656	0	1	2	1	#NULL!	#NULL!
603	46	0	1	1	0	1	#NULL!	1	1	213	0	2	2	1	0	7
604	48	0	1	1	0	0	#NULL!	0	1	63	0	2	2	1	0	8
605	52	1	1	1	0	0	#NULL!	0	1	201	0	2	2	1	29	#NULL!
606	7	0	1	1	0	0	#NULL!	0	1	947	0	2	5	3	20	#NULL!
607	45	1	1	1	0	0	#NULL!	0	1	47	0	2	5	3	153	#NULL!
608	41	0	1	1	0	0	#NULL!	0	1	87	1	1	2	1	#NULL!	#NULL!
609	47	0	1	0	0	0	#NULL!	0	1	28	0	1	3	2	#NULL!	#NULL!
610	61	1	1	1	0	#NULL!	#NULL!	0	1	86	0	2	2	1	66	3
611	42	1	1	1	0	#NULL!	#NULL!	0	1	81	0	1	3	2	#NULL!	#NULL!
612	46	0	1	1	0	0	#NULL!	0	1	121	1	2	2	1	0	5
613	5	0	1	1	0	#NULL!	#NULL!	0	1	15	1	1	2	1	#NULL!	#NULL!
614	39	1	1	0	0	1	#NULL!	1	1	72	0	1	2	1	#NULL!	#NULL!
615	52	1	1	1	0	#NULL!	#NULL!	0	1	116	0	2	2	1	0	#NULL!
616	72	1	1	1	0	#NULL!	#NULL!	0	1	278	0	2	5	3	54	#NULL!
617	27	0	1	1	0	0	#NULL!	0	1	21	0	1	3	2	#NULL!	#NULL!
618	0.92	0	1	1	#NULL!	#NULL!	#NULL!	0	1	4084	0	1	2	1	#NULL!	#NULL!
619	1	0	1	1	#NULL!	#NULL!	#NULL!	0	1	1040	0	1	2	1	#NULL!	#NULL!
620	47	0	1	1	0	0	#NULL!	0	1	258	1	2	2	1	42	7
621	36	0	1	1	0	#NULL!	#NULL!	0	1	197	1	1	3	2	#NULL!	#NULL!
622	54	0	1	1	0	#NULL!	#NULL!	0	1	41	0	1	2	1	#NULL!	#NULL!
623	24	0	1	1	1	1	#NULL!	1	1	8	0	2	2	1	35	0
624	33	0	1	1	0	0	#NULL!	0	1	7	0	2	2	1	37	15
625	25	1	1	1	0	0	#NULL!	0	1	337	1	2	1	1	0	6
626	54	0	1	1	1	1	#NULL!	1	1	180	0	1	1	1	#NULL!	#NULL!
627	9	0	1	1	0	0	#NULL!	0	1	412	0	1	2	1	#NULL!	#NULL!
628	27	0	1	1	1	0	#NULL!	0	1	141	0	1	2	1	#NULL!	#NULL!
629	41	0	1	1	0	0	#NULL!	0	1	263	1	1	2	1	#NULL!	#NULL!
630	28	0	1	1	0	0	#NULL!	0	1	361	0	2	1	1	100	0
631	34	0	1	1	0	0	#NULL!	0	1	31	1	1	2	1	#NULL!	#NULL!
632	55	1	1	1	0	0	#NULL!	0	1	356	0	2	2	1	14	5
633	36	0	1	1	0	#NULL!	#NULL!	0	1	49	0	2	5	3	43	#NULL!
634	37	0	1	0	0	0	#NULL!	0	1	68	1	1	2	1	#NULL!	#NULL!
635	29	0	1	1	0	0	#NULL!	0	1	239	0	1	2	1	#NULL!	#NULL!
636	33	0	1	1	0	#NULL!	#NULL!	0	1	52	0	2	4	3	70	0
637	49	1	1	0	0	0	#NULL!	0	1	478	0	1	3	2	#NULL!	#NULL!
638	36	0	1	1	0	0	#NULL!	0	1	221	0	2	2	1	26	13
639	46	0	1	0	0	#NULL!	#NULL!	0	1	256	1	2	2	1	0	#NULL!
640	26	0	1	1	0	1	#NULL!	1	1	63	0	2	5	3	116	#NULL!
641	76	1	1	1	0	#NULL!	#NULL!	0	1	102	0	1	2	1	#NULL!	#NULL!
642	22	1	1	1	0	#NULL!	#NULL!	0	1	28	0	2	2	1	29	4
643	45	1	1	1	0	0	#NULL!	0	1	28	0	1	3	2	#NULL!	#NULL!
644	40	0	1	1	0	0	#NULL!	0	1	46	0	2	2	1	27	17
645	5	0	1	1	0	0	#NULL!	0	1	379	0	1	2	1	#NULL!	#NULL!
646	23	1	1	1	0	0	#NULL!	0	1	24	0	1	2	1	#NULL!	#NULL!
647	48	1	1	1	0	#NULL!	#NULL!	0	1	87	0	1	2	1	#NULL!	#NULL!
648	26	1	1	1	0	#NULL!	#NULL!	0	1	287	1	1	2	1	#NULL!	#NULL!
649	40	0	1	1	0	#NULL!	#NULL!	0	1	276	1	1	2	1	#NULL!	#NULL!
650	48	0	1	1	0	#NULL!	#NULL!	0	1	4	0	1	3	2	#NULL!	#NULL!
651	43	0	1	1	0	0	#NULL!	0	1	166	0	2	2	1	33	17
652	56	0	1	1	0	#NULL!	#NULL!	0	1	30	0	1	2	1	#NULL!	#NULL!
653	49	1	1	1	1	1	#NULL!	1	1	#NULL!	0	1	3	2	#NULL!	#NULL!
654	29	0	1	1	0	1	#NULL!	1	1	42	1	2	3	2	44	0
655	41	0	1	1	0	#NULL!	#NULL!	0	1	63	0	1	3	2	#NULL!	#NULL!
656	46	0	1	0	0	#NULL!	#NULL!	0	1	1016	0	1	3	2	#NULL!	#NULL!
657	30	1	1	1	0	#NULL!	#NULL!	0	1	342	0	2	2	1	95	1
